# Supplementary material for: Reliability, Validity and Responsiveness of the Polish Version of the Western Ontario Shoulder Instability Index (WOSI-PL) in Patients after Arthroscopic Repair for Shoulder Instability
Source: Int J Environ Res Public Health. 2022 Oct 27;19(21):14015. doi: 10.3390/ijerph192114015 (PMC9659089; doi:10.3390/ijerph192114015)
Supplement: Supplementary file 1 [file ijerph-19-14015-s001.zip]

Archive with 1 entries (1 files):
- ijerph-1922332-supplementary.pdf
